# Supplementary material for: Modulation of the functional association between the HIV-1 intasome and the nucleosome by histone amino-terminal tails
Source: Retrovirology. 2017 Nov 28;14:54. doi: 10.1186/s12977-017-0378-x (PMC5704366; doi:10.1186/s12977-017-0378-x)
Supplement: Supplementary file 2 — Additional file 2. List of insertion sites of all the tested conditions. Raw sequencing reads are available upon request. [file 12977_2017_378_MOESM2_ESM.txt]

seqnames	start	end	width	strand	name
chr1	126122	126122	1	+	WT
chr1	746323	746323	1	+	WT
chr1	1196846	1196846	1	+	WT
chr1	1202768	1202768	1	+	WT
chr1	1252827	1252827	1	+	WT
chr1	1322896	1322896	1	+	WT
chr1	1325153	1325153	1	+	WT
chr1	1411999	1411999	1	+	WT
chr1	1457456	1457456	1	+	WT
chr1	1653457	1653457	1	+	WT
chr1	1672184	1672184	1	+	WT
chr1	1755040	1755040	1	+	WT
chr1	3719266	3719266	1	+	WT
chr1	3767730	3767730	1	+	WT
chr1	3798811	3798811	1	+	WT
chr1	6676122	6676122	1	+	WT
chr1	6712408	6712408	1	+	WT
chr1	6896139	6896139	1	+	WT
chr1	8586959	8586959	1	+	WT
chr1	8597722	8597722	1	+	WT
chr1	8851225	8851225	1	+	WT
chr1	9803279	9803279	1	+	WT
chr1	9818257	9818257	1	+	WT
chr1	10182476	10182476	1	+	WT
chr1	11274064	11274064	1	+	WT
chr1	11336814	11336814	1	+	WT
chr1	11873155	11873155	1	+	WT
chr1	12408451	12408451	1	+	WT
chr1	12434171	12434171	1	+	WT
chr1	12469601	12469601	1	+	WT
chr1	12483097	12483097	1	+	WT
chr1	12485905	12485905	1	+	WT
chr1	12503278	12503278	1	+	WT
chr1	12521740	12521740	1	+	WT
chr1	12531100	12531100	1	+	WT
chr1	12561747	12561747	1	+	WT
chr1	12799850	12799850	1	+	WT
chr1	15949708	15949708	1	+	WT
chr1	16241782	16241782	1	+	WT
chr1	19461479	19461479	1	+	WT
chr1	19471575	19471575	1	+	WT
chr1	19496424	19496424	1	+	WT
chr1	20519656	20519656	1	+	WT
chr1	21278610	21278610	1	+	WT
chr1	21464817	21464817	1	+	WT
chr1	22034401	22034401	1	+	WT
chr1	22037006	22037006	1	+	WT
chr1	22077840	22077840	1	+	WT
chr1	22080845	22080845	1	+	WT
chr1	22090011	22090011	1	+	WT
chr1	22390207	22390207	1	+	WT
chr1	22423122	22423122	1	+	WT
chr1	23632061	23632061	1	+	WT
chr1	23633518	23633518	1	+	WT
chr1	23640343	23640343	1	+	WT
chr1	23665834	23665834	1	+	WT
chr1	23835860	23835860	1	+	WT
chr1	24027046	24027046	1	+	WT
chr1	25686319	25686319	1	+	WT
chr1	25686511	25686511	1	+	WT
chr1	25775114	25775114	1	+	WT
chr1	26889099	26889099	1	+	WT
chr1	26953123	26953123	1	+	WT
chr1	27030089	27030089	1	+	WT
chr1	27262067	27262067	1	+	WT
chr1	27462249	27462249	1	+	WT
chr1	27750901	27750901	1	+	WT
chr1	28409391	28409391	1	+	WT
chr1	28714006	28714006	1	+	WT
chr1	28762956	28762956	1	+	WT
chr1	29272355	29272355	1	+	WT
chr1	29278738	29278738	1	+	WT
chr1	31488024	31488024	1	+	WT
chr1	31491468	31491468	1	+	WT
chr1	31492927	31492927	1	+	WT
chr1	32575645	32575645	1	+	WT
chr1	32582341	32582341	1	+	WT
chr1	33308006	33308006	1	+	WT
chr1	35567511	35567511	1	+	WT
chr1	35769345	35769345	1	+	WT
chr1	35786745	35786745	1	+	WT
chr1	35788094	35788094	1	+	WT
chr1	35834218	35834218	1	+	WT
chr1	35864974	35864974	1	+	WT
chr1	36371673	36371673	1	+	WT
chr1	36382027	36382027	1	+	WT
chr1	36400840	36400840	1	+	WT
chr1	36762502	36762502	1	+	WT
chr1	36870444	36870444	1	+	WT
chr1	38254696	38254696	1	+	WT
chr1	39760177	39760177	1	+	WT
chr1	39842937	39842937	1	+	WT
chr1	39886473	39886473	1	+	WT
chr1	40640194	40640194	1	+	WT
chr1	40645967	40645967	1	+	WT
chr1	40698409	40698409	1	+	WT
chr1	41208795	41208795	1	+	WT
chr1	42788037	42788037	1	+	WT
chr1	42798133	42798133	1	+	WT
chr1	43152309	43152309	1	+	WT
chr1	43154498	43154498	1	+	WT
chr1	44167565	44167565	1	+	WT
chr1	44220432	44220432	1	+	WT
chr1	44314555	44314555	1	+	WT
chr1	45384197	45384197	1	+	WT
chr1	45438318	45438318	1	+	WT
chr1	46162083	46162083	1	+	WT
chr1	46325266	46325266	1	+	WT
chr1	46377076	46377076	1	+	WT
chr1	47172583	47172583	1	+	WT
chr1	47740348	47740348	1	+	WT
chr1	51127588	51127588	1	+	WT
chr1	51170776	51170776	1	+	WT
chr1	51287171	51287171	1	+	WT
chr1	51322638	51322638	1	+	WT
chr1	51391936	51391936	1	+	WT
chr1	51934517	51934517	1	+	WT
chr1	51962789	51962789	1	+	WT
chr1	52125034	52125034	1	+	WT
chr1	52126717	52126717	1	+	WT
chr1	52204913	52204913	1	+	WT
chr1	52205579	52205579	1	+	WT
chr1	52240107	52240107	1	+	WT
chr1	52611116	52611116	1	+	WT
chr1	53274796	53274796	1	+	WT
chr1	54260669	54260669	1	+	WT
chr1	54299193	54299193	1	+	WT
chr1	55643695	55643695	1	+	WT
chr1	55649418	55649418	1	+	WT
chr1	59151267	59151267	1	+	WT
chr1	59151650	59151650	1	+	WT
chr1	60194754	60194754	1	+	WT
chr1	61040841	61040841	1	+	WT
chr1	61570010	61570010	1	+	WT
chr1	61622953	61622953	1	+	WT
chr1	61660090	61660090	1	+	WT
chr1	61670746	61670746	1	+	WT
chr1	61697690	61697690	1	+	WT
chr1	61818490	61818490	1	+	WT
chr1	61894042	61894042	1	+	WT
chr1	63294537	63294537	1	+	WT
chr1	63920378	63920378	1	+	WT
chr1	65734044	65734044	1	+	WT
chr1	65745782	65745782	1	+	WT
chr1	65808013	65808013	1	+	WT
chr1	65963840	65963840	1	+	WT
chr1	66074526	66074526	1	+	WT
chr1	66078094	66078094	1	+	WT
chr1	66078868	66078868	1	+	WT
chr1	68948142	68948142	1	+	WT
chr1	69980221	69980221	1	+	WT
chr1	69996259	69996259	1	+	WT
chr1	69996963	69996963	1	+	WT
chr1	69999298	69999298	1	+	WT
chr1	70005342	70005342	1	+	WT
chr1	70492647	70492647	1	+	WT
chr1	70517367	70517367	1	+	WT
chr1	70610737	70610737	1	+	WT
chr1	70647245	70647245	1	+	WT
chr1	70677284	70677284	1	+	WT
chr1	70797861	70797861	1	+	WT
chr1	70888956	70888956	1	+	WT
chr1	71124758	71124758	1	+	WT
chr1	71145628	71145628	1	+	WT
chr1	71148535	71148535	1	+	WT
chr1	71222378	71222378	1	+	WT
chr1	71229307	71229307	1	+	WT
chr1	71477336	71477336	1	+	WT
chr1	71500869	71500869	1	+	WT
chr1	71534860	71534860	1	+	WT
chr1	71541596	71541596	1	+	WT
chr1	73774762	73774762	1	+	WT
chr1	74535058	74535058	1	+	WT
chr1	74666571	74666571	1	+	WT
chr1	75224091	75224091	1	+	WT
chr1	75227822	75227822	1	+	WT
chr1	75826933	75826933	1	+	WT
chr1	75935921	75935921	1	+	WT
chr1	75986039	75986039	1	+	WT
chr1	76196634	76196634	1	+	WT
chr1	76198809	76198809	1	+	WT
chr1	77568467	77568467	1	+	WT
chr1	77620866	77620866	1	+	WT
chr1	77633073	77633073	1	+	WT
chr1	78184577	78184577	1	+	WT
chr1	78195681	78195681	1	+	WT
chr1	78293496	78293496	1	+	WT
chr1	78428835	78428835	1	+	WT
chr1	78480719	78480719	1	+	WT
chr1	84958713	84958713	1	+	WT
chr1	84967012	84967012	1	+	WT
chr1	85140978	85140978	1	+	WT
chr1	85146405	85146405	1	+	WT
chr1	86122874	86122874	1	+	WT
chr1	86146122	86146122	1	+	WT
chr1	86147108	86147108	1	+	WT
chr1	86915595	86915595	1	+	WT
chr1	87187658	87187658	1	+	WT
chr1	87192442	87192442	1	+	WT
chr1	87194193	87194193	1	+	WT
chr1	87352558	87352558	1	+	WT
chr1	87404149	87404149	1	+	WT
chr1	87486921	87486921	1	+	WT
chr1	88270834	88270834	1	+	WT
chr1	88310152	88310152	1	+	WT
chr1	89167055	89167055	1	+	WT
chr1	89171519	89171519	1	+	WT
chr1	89256807	89256807	1	+	WT
chr1	89270483	89270483	1	+	WT
chr1	89276788	89276788	1	+	WT
chr1	89418694	89418694	1	+	WT
chr1	89431815	89431815	1	+	WT
chr1	89455810	89455810	1	+	WT
chr1	90047256	90047256	1	+	WT
chr1	90118097	90118097	1	+	WT
chr1	90302778	90302778	1	+	WT
chr1	90312157	90312157	1	+	WT
chr1	91382087	91382087	1	+	WT
chr1	91410907	91410907	1	+	WT
chr1	91451265	91451265	1	+	WT
chr1	91479251	91479251	1	+	WT
chr1	92166778	92166778	1	+	WT
chr1	92810555	92810555	1	+	WT
chr1	93574222	93574222	1	+	WT
chr1	93667902	93667902	1	+	WT
chr1	94005880	94005880	1	+	WT
chr1	95467258	95467258	1	+	WT
chr1	95607249	95607249	1	+	WT
chr1	95611241	95611241	1	+	WT
chr1	95615554	95615554	1	+	WT
chr1	95657172	95657172	1	+	WT
chr1	95742688	95742688	1	+	WT
chr1	97243747	97243747	1	+	WT
chr1	97277106	97277106	1	+	WT
chr1	99970924	99970924	1	+	WT
chr1	100190115	100190115	1	+	WT
chr1	100205172	100205172	1	+	WT
chr1	100250569	100250569	1	+	WT
chr1	100335576	100335576	1	+	WT
chr1	100507758	100507758	1	+	WT
chr1	100572963	100572963	1	+	WT
chr1	100737061	100737061	1	+	WT
chr1	100980354	100980354	1	+	WT
chr1	101420341	101420341	1	+	WT
chr1	101471166	101471166	1	+	WT
chr1	101483679	101483679	1	+	WT
chr1	101489873	101489873	1	+	WT
chr1	101554358	101554358	1	+	WT
chr1	101583722	101583722	1	+	WT
chr1	101727808	101727808	1	+	WT
chr1	102055749	102055749	1	+	WT
chr1	104093766	104093766	1	+	WT
chr1	105224881	105224881	1	+	WT
chr1	105715189	105715189	1	+	WT
chr1	106336072	106336072	1	+	WT
chr1	108738340	108738340	1	+	WT
chr1	108909697	108909697	1	+	WT
chr1	109094955	109094955	1	+	WT
chr1	109148175	109148175	1	+	WT
chr1	109299266	109299266	1	+	WT
chr1	109299991	109299991	1	+	WT
chr1	109301448	109301448	1	+	WT
chr1	109302918	109302918	1	+	WT
chr1	109465420	109465420	1	+	WT
chr1	109766014	109766014	1	+	WT
chr1	110550389	110550389	1	+	WT
chr1	110890869	110890869	1	+	WT
chr1	110911917	110911917	1	+	WT
chr1	111689768	111689768	1	+	WT
chr1	111706525	111706525	1	+	WT
chr1	112173517	112173517	1	+	WT
chr1	112250309	112250309	1	+	WT
chr1	113081026	113081026	1	+	WT
chr1	113480070	113480070	1	+	WT
chr1	113482494	113482494	1	+	WT
chr1	113767105	113767105	1	+	WT
chr1	114195641	114195641	1	+	WT
chr1	114337605	114337605	1	+	WT
chr1	114410099	114410099	1	+	WT
chr1	114416650	114416650	1	+	WT
chr1	114934255	114934255	1	+	WT
chr1	115011024	115011024	1	+	WT
chr1	115023217	115023217	1	+	WT
chr1	115040444	115040444	1	+	WT
chr1	116195408	116195408	1	+	WT
chr1	116863580	116863580	1	+	WT
chr1	116919480	116919480	1	+	WT
chr1	117458015	117458015	1	+	WT
chr1	117915151	117915151	1	+	WT
chr1	117956100	117956100	1	+	WT
chr1	118425259	118425259	1	+	WT
chr1	121484432	121484432	1	+	WT
chr1	121484566	121484566	1	+	WT
chr1	121485157	121485157	1	+	WT
chr1	121485196	121485196	1	+	WT
chr1	121485210	121485210	1	+	WT
chr1	142826779	142826779	1	+	WT
chr1	142842173	142842173	1	+	WT
chr1	143145385	143145385	1	+	WT
chr1	143189429	143189429	1	+	WT
chr1	143194787	143194787	1	+	WT
chr1	143387982	143387982	1	+	WT
chr1	144005693	144005693	1	+	WT
chr1	144977199	144977199	1	+	WT
chr1	145013127	145013127	1	+	WT
chr1	145014521	145014521	1	+	WT
chr1	145074172	145074172	1	+	WT
chr1	145084847	145084847	1	+	WT
chr1	145388440	145388440	1	+	WT
chr1	146843716	146843716	1	+	WT
chr1	149360906	149360906	1	+	WT
chr1	149851185	149851185	1	+	WT
chr1	150078263	150078263	1	+	WT
chr1	150418935	150418935	1	+	WT
chr1	150598850	150598850	1	+	WT
chr1	150640563	150640563	1	+	WT
chr1	150652601	150652601	1	+	WT
chr1	150661801	150661801	1	+	WT
chr1	150671361	150671361	1	+	WT
chr1	150675903	150675903	1	+	WT
chr1	150809020	150809020	1	+	WT
chr1	150945536	150945536	1	+	WT
chr1	150986357	150986357	1	+	WT
chr1	151232744	151232744	1	+	WT
chr1	151425670	151425670	1	+	WT
chr1	151887967	151887967	1	+	WT
chr1	153441153	153441153	1	+	WT
chr1	153614593	153614593	1	+	WT
chr1	153626823	153626823	1	+	WT
chr1	154197095	154197095	1	+	WT
chr1	154200654	154200654	1	+	WT
chr1	155322674	155322674	1	+	WT
chr1	155432997	155432997	1	+	WT
chr1	155743819	155743819	1	+	WT
chr1	155786987	155786987	1	+	WT
chr1	156088460	156088460	1	+	WT
chr1	156262259	156262259	1	+	WT
chr1	156942601	156942601	1	+	WT
chr1	158638928	158638928	1	+	WT
chr1	158698991	158698991	1	+	WT
chr1	158699271	158699271	1	+	WT
chr1	158708965	158708965	1	+	WT
chr1	158712971	158712971	1	+	WT
chr1	160228628	160228628	1	+	WT
chr1	160263336	160263336	1	+	WT
chr1	160430377	160430377	1	+	WT
chr1	161320596	161320596	1	+	WT
chr1	161361257	161361257	1	+	WT
chr1	161493632	161493632	1	+	WT
chr1	161765233	161765233	1	+	WT
chr1	162371034	162371034	1	+	WT
chr1	162373407	162373407	1	+	WT
chr1	162480613	162480613	1	+	WT
chr1	163278689	163278689	1	+	WT
chr1	163311440	163311440	1	+	WT
chr1	163316905	163316905	1	+	WT
chr1	165820786	165820786	1	+	WT
chr1	165836822	165836822	1	+	WT
chr1	166591313	166591313	1	+	WT
chr1	167337062	167337062	1	+	WT
chr1	167801097	167801097	1	+	WT
chr1	167801438	167801438	1	+	WT
chr1	167847753	167847753	1	+	WT
chr1	167882668	167882668	1	+	WT
chr1	167918272	167918272	1	+	WT
chr1	167929072	167929072	1	+	WT
chr1	167972577	167972577	1	+	WT
chr1	167986014	167986014	1	+	WT
chr1	167986810	167986810	1	+	WT
chr1	168164749	168164749	1	+	WT
chr1	168365688	168365688	1	+	WT
chr1	169283614	169283614	1	+	WT
chr1	169299083	169299083	1	+	WT
chr1	169322032	169322032	1	+	WT
chr1	169479846	169479846	1	+	WT
chr1	169481822	169481822	1	+	WT
chr1	169771577	169771577	1	+	WT
chr1	169794988	169794988	1	+	WT
chr1	169805873	169805873	1	+	WT
chr1	169997941	169997941	1	+	WT
chr1	170005853	170005853	1	+	WT
chr1	170513287	170513287	1	+	WT
chr1	171445359	171445359	1	+	WT
chr1	171557593	171557593	1	+	WT
chr1	171738147	171738147	1	+	WT
chr1	172369748	172369748	1	+	WT
chr1	172485454	172485454	1	+	WT
chr1	172519589	172519589	1	+	WT
chr1	172574606	172574606	1	+	WT
chr1	173298164	173298164	1	+	WT
chr1	173656166	173656166	1	+	WT
chr1	174187730	174187730	1	+	WT
chr1	174930623	174930623	1	+	WT
chr1	175907832	175907832	1	+	WT
chr1	175956598	175956598	1	+	WT
chr1	176008738	176008738	1	+	WT
chr1	176059265	176059265	1	+	WT
chr1	176090413	176090413	1	+	WT
chr1	176107313	176107313	1	+	WT
chr1	176166940	176166940	1	+	WT
chr1	176167041	176167041	1	+	WT
chr1	176533369	176533369	1	+	WT
chr1	179023258	179023258	1	+	WT
chr1	179035616	179035616	1	+	WT
chr1	179842374	179842374	1	+	WT
chr1	179871016	179871016	1	+	WT
chr1	180015485	180015485	1	+	WT
chr1	180028382	180028382	1	+	WT
chr1	180313546	180313546	1	+	WT
chr1	180667092	180667092	1	+	WT
chr1	182219565	182219565	1	+	WT
chr1	182271420	182271420	1	+	WT
chr1	182362705	182362705	1	+	WT
chr1	182811586	182811586	1	+	WT
chr1	182849265	182849265	1	+	WT
chr1	183452964	183452964	1	+	WT
chr1	183468840	183468840	1	+	WT
chr1	183927835	183927835	1	+	WT
chr1	184695932	184695932	1	+	WT
chr1	184706265	184706265	1	+	WT
chr1	184796113	184796113	1	+	WT
chr1	184798254	184798254	1	+	WT
chr1	185103126	185103126	1	+	WT
chr1	185113325	185113325	1	+	WT
chr1	185117687	185117687	1	+	WT
chr1	185229890	185229890	1	+	WT
chr1	185234080	185234080	1	+	WT
chr1	185234746	185234746	1	+	WT
chr1	185265857	185265857	1	+	WT
chr1	185276412	185276412	1	+	WT
chr1	185379922	185379922	1	+	WT
chr1	186084229	186084229	1	+	WT
chr1	186298016	186298016	1	+	WT
chr1	186323766	186323766	1	+	WT
chr1	186326069	186326069	1	+	WT
chr1	186338044	186338044	1	+	WT
chr1	186349479	186349479	1	+	WT
chr1	186421420	186421420	1	+	WT
chr1	186465003	186465003	1	+	WT
chr1	186868048	186868048	1	+	WT
chr1	187044321	187044321	1	+	WT
chr1	187117292	187117292	1	+	WT
chr1	187546888	187546888	1	+	WT
chr1	187557788	187557788	1	+	WT
chr1	188203812	188203812	1	+	WT
chr1	188262747	188262747	1	+	WT
chr1	188515277	188515277	1	+	WT
chr1	189499193	189499193	1	+	WT
chr1	190095202	190095202	1	+	WT
chr1	190448420	190448420	1	+	WT
chr1	191062553	191062553	1	+	WT
chr1	191304443	191304443	1	+	WT
chr1	191376586	191376586	1	+	WT
chr1	191427148	191427148	1	+	WT
chr1	191545180	191545180	1	+	WT
chr1	191640184	191640184	1	+	WT
chr1	191740090	191740090	1	+	WT
chr1	191826543	191826543	1	+	WT
chr1	191967636	191967636	1	+	WT
chr1	192015801	192015801	1	+	WT
chr1	192047059	192047059	1	+	WT
chr1	192080405	192080405	1	+	WT
chr1	192096173	192096173	1	+	WT
chr1	192101740	192101740	1	+	WT
chr1	192122363	192122363	1	+	WT
chr1	192129651	192129651	1	+	WT
chr1	192173364	192173364	1	+	WT
chr1	192233495	192233495	1	+	WT
chr1	192244097	192244097	1	+	WT
chr1	192328271	192328271	1	+	WT
chr1	192348705	192348705	1	+	WT
chr1	192986966	192986966	1	+	WT
chr1	192987878	192987878	1	+	WT
chr1	192998153	192998153	1	+	WT
chr1	193000489	193000489	1	+	WT
chr1	193023177	193023177	1	+	WT
chr1	193038991	193038991	1	+	WT
chr1	193071218	193071218	1	+	WT
chr1	193113876	193113876	1	+	WT
chr1	193126389	193126389	1	+	WT
chr1	193132102	193132102	1	+	WT
chr1	193138084	193138084	1	+	WT
chr1	194309177	194309177	1	+	WT
chr1	194558096	194558096	1	+	WT
chr1	194724336	194724336	1	+	WT
chr1	194797954	194797954	1	+	WT
chr1	194812740	194812740	1	+	WT
chr1	194838047	194838047	1	+	WT
chr1	195652452	195652452	1	+	WT
chr1	195729894	195729894	1	+	WT
chr1	195737223	195737223	1	+	WT
chr1	195747054	195747054	1	+	WT
chr1	195833377	195833377	1	+	WT
chr1	195873511	195873511	1	+	WT
chr1	195883394	195883394	1	+	WT
chr1	195955039	195955039	1	+	WT
chr1	195983185	195983185	1	+	WT
chr1	196232872	196232872	1	+	WT
chr1	196344098	196344098	1	+	WT
chr1	196600035	196600035	1	+	WT
chr1	196611900	196611900	1	+	WT
chr1	197090879	197090879	1	+	WT
chr1	197093618	197093618	1	+	WT
chr1	197101492	197101492	1	+	WT
chr1	197102310	197102310	1	+	WT
chr1	197140420	197140420	1	+	WT
chr1	197150509	197150509	1	+	WT
chr1	197156426	197156426	1	+	WT
chr1	197574365	197574365	1	+	WT
chr1	197574865	197574865	1	+	WT
chr1	197576677	197576677	1	+	WT
chr1	197582807	197582807	1	+	WT
chr1	197621217	197621217	1	+	WT
chr1	197698089	197698089	1	+	WT
chr1	197730788	197730788	1	+	WT
chr1	197736986	197736986	1	+	WT
chr1	197742588	197742588	1	+	WT
chr1	197930662	197930662	1	+	WT
chr1	197942180	197942180	1	+	WT
chr1	198138164	198138164	1	+	WT
chr1	198151491	198151491	1	+	WT
chr1	198161005	198161005	1	+	WT
chr1	198245071	198245071	1	+	WT
chr1	198335896	198335896	1	+	WT
chr1	198656514	198656514	1	+	WT
chr1	199078627	199078627	1	+	WT
chr1	200381943	200381943	1	+	WT
chr1	200533485	200533485	1	+	WT
chr1	200537849	200537849	1	+	WT
chr1	200540818	200540818	1	+	WT
chr1	200573585	200573585	1	+	WT
chr1	201594762	201594762	1	+	WT
chr1	201940426	201940426	1	+	WT
chr1	202446590	202446590	1	+	WT
chr1	203777272	203777272	1	+	WT
chr1	205158007	205158007	1	+	WT
chr1	205693301	205693301	1	+	WT
chr1	206132125	206132125	1	+	WT
chr1	209816263	209816263	1	+	WT
chr1	210497237	210497237	1	+	WT
chr1	211460405	211460405	1	+	WT
chr1	211484913	211484913	1	+	WT
chr1	211537430	211537430	1	+	WT
chr1	212149476	212149476	1	+	WT
chr1	212191869	212191869	1	+	WT
chr1	212351489	212351489	1	+	WT
chr1	212611256	212611256	1	+	WT
chr1	212910896	212910896	1	+	WT
chr1	213232688	213232688	1	+	WT
chr1	213250615	213250615	1	+	WT
chr1	213251159	213251159	1	+	WT
chr1	213279666	213279666	1	+	WT
chr1	213343546	213343546	1	+	WT
chr1	213402962	213402962	1	+	WT
chr1	213436160	213436160	1	+	WT
chr1	213449239	213449239	1	+	WT
chr1	214174589	214174589	1	+	WT
chr1	214790679	214790679	1	+	WT
chr1	214799407	214799407	1	+	WT
chr1	214818245	214818245	1	+	WT
chr1	214828841	214828841	1	+	WT
chr1	215746753	215746753	1	+	WT
chr1	215746909	215746909	1	+	WT
chr1	215760386	215760386	1	+	WT
chr1	215764242	215764242	1	+	WT
chr1	217769537	217769537	1	+	WT
chr1	217787910	217787910	1	+	WT
chr1	218466704	218466704	1	+	WT
chr1	218482309	218482309	1	+	WT
chr1	218488348	218488348	1	+	WT
chr1	219307089	219307089	1	+	WT
chr1	219329692	219329692	1	+	WT
chr1	219353657	219353657	1	+	WT
chr1	219363355	219363355	1	+	WT
chr1	219366386	219366386	1	+	WT
chr1	219383256	219383256	1	+	WT
chr1	219888404	219888404	1	+	WT
chr1	220131392	220131392	1	+	WT
chr1	220152456	220152456	1	+	WT
chr1	220155038	220155038	1	+	WT
chr1	220156174	220156174	1	+	WT
chr1	220156811	220156811	1	+	WT
chr1	220161771	220161771	1	+	WT
chr1	220162330	220162330	1	+	WT
chr1	220194743	220194743	1	+	WT
chr1	220403120	220403120	1	+	WT
chr1	220413442	220413442	1	+	WT
chr1	220428287	220428287	1	+	WT
chr1	221330023	221330023	1	+	WT
chr1	221357354	221357354	1	+	WT
chr1	221775446	221775446	1	+	WT
chr1	221894696	221894696	1	+	WT
chr1	221934027	221934027	1	+	WT
chr1	222132673	222132673	1	+	WT
chr1	222139489	222139489	1	+	WT
chr1	222850892	222850892	1	+	WT
chr1	222858638	222858638	1	+	WT
chr1	222896915	222896915	1	+	WT
chr1	223521019	223521019	1	+	WT
chr1	224006928	224006928	1	+	WT
chr1	224015058	224015058	1	+	WT
chr1	224027890	224027890	1	+	WT
chr1	224122588	224122588	1	+	WT
chr1	224304442	224304442	1	+	WT
chr1	224466305	224466305	1	+	WT
chr1	224591129	224591129	1	+	WT
chr1	224613553	224613553	1	+	WT
chr1	225787939	225787939	1	+	WT
chr1	225974242	225974242	1	+	WT
chr1	226115893	226115893	1	+	WT
chr1	226341353	226341353	1	+	WT
chr1	226419731	226419731	1	+	WT
chr1	226479770	226479770	1	+	WT
chr1	226488063	226488063	1	+	WT
chr1	227226567	227226567	1	+	WT
chr1	227229056	227229056	1	+	WT
chr1	227251540	227251540	1	+	WT
chr1	227258170	227258170	1	+	WT
chr1	227309966	227309966	1	+	WT
chr1	227446581	227446581	1	+	WT
chr1	227481990	227481990	1	+	WT
chr1	227555739	227555739	1	+	WT
chr1	228151426	228151426	1	+	WT
chr1	228358439	228358439	1	+	WT
chr1	228423401	228423401	1	+	WT
chr1	228582258	228582258	1	+	WT
chr1	229640381	229640381	1	+	WT
chr1	230318412	230318412	1	+	WT
chr1	230391908	230391908	1	+	WT
chr1	230805926	230805926	1	+	WT
chr1	230999735	230999735	1	+	WT
chr1	231124737	231124737	1	+	WT
chr1	231154271	231154271	1	+	WT
chr1	231192604	231192604	1	+	WT
chr1	231487347	231487347	1	+	WT
chr1	231546852	231546852	1	+	WT
chr1	231553876	231553876	1	+	WT
chr1	231677946	231677946	1	+	WT
chr1	231698800	231698800	1	+	WT
chr1	233098101	233098101	1	+	WT
chr1	233775574	233775574	1	+	WT
chr1	234979667	234979667	1	+	WT
chr1	235088472	235088472	1	+	WT
chr1	235386396	235386396	1	+	WT
chr1	235394579	235394579	1	+	WT
chr1	235456281	235456281	1	+	WT
chr1	235456962	235456962	1	+	WT
chr1	235462532	235462532	1	+	WT
chr1	235649935	235649935	1	+	WT
chr1	236386616	236386616	1	+	WT
chr1	236390461	236390461	1	+	WT
chr1	236397284	236397284	1	+	WT
chr1	236403572	236403572	1	+	WT
chr1	236751700	236751700	1	+	WT
chr1	236986248	236986248	1	+	WT
chr1	236988178	236988178	1	+	WT
chr1	237956726	237956726	1	+	WT
chr1	240633341	240633341	1	+	WT
chr1	241673593	241673593	1	+	WT
chr1	241677098	241677098	1	+	WT
chr1	241688816	241688816	1	+	WT
chr1	241855592	241855592	1	+	WT
chr1	241992552	241992552	1	+	WT
chr1	242030419	242030419	1	+	WT
chr1	243358560	243358560	1	+	WT
chr1	243363738	243363738	1	+	WT
chr1	243373414	243373414	1	+	WT
chr1	243384704	243384704	1	+	WT
chr1	243414282	243414282	1	+	WT
chr1	243430099	243430099	1	+	WT
chr1	244584693	244584693	1	+	WT
chr1	244602496	244602496	1	+	WT
chr1	245003933	245003933	1	+	WT
chr1	245256314	245256314	1	+	WT
chr1	246340880	246340880	1	+	WT
chr1	246346275	246346275	1	+	WT
chr1	246733215	246733215	1	+	WT
chr1	246758188	246758188	1	+	WT
chr1	247018230	247018230	1	+	WT
chr1	247037767	247037767	1	+	WT
chr1	247057062	247057062	1	+	WT
chr1	247059487	247059487	1	+	WT
chr1	247092405	247092405	1	+	WT
chr1	247160920	247160920	1	+	WT
chr1	247357614	247357614	1	+	WT
chr1	247408278	247408278	1	+	WT
chr1	247488339	247488339	1	+	WT
chr1	248017401	248017401	1	+	WT
chr1	248087041	248087041	1	+	WT
chr1	249173419	249173419	1	+	WT
chr1	16263	16263	1	-	WT
chr1	744111	744111	1	-	WT
chr1	1019360	1019360	1	-	WT
chr1	1204414	1204414	1	-	WT
chr1	1248411	1248411	1	-	WT
chr1	1268086	1268086	1	-	WT
chr1	1327419	1327419	1	-	WT
chr1	1329672	1329672	1	-	WT
chr1	1505088	1505088	1	-	WT
chr1	1599320	1599320	1	-	WT
chr1	2325975	2325975	1	-	WT
chr1	3805812	3805812	1	-	WT
chr1	6588142	6588142	1	-	WT
chr1	6604562	6604562	1	-	WT
chr1	6701075	6701075	1	-	WT
chr1	6932011	6932011	1	-	WT
chr1	8460519	8460519	1	-	WT
chr1	8578831	8578831	1	-	WT
chr1	8582097	8582097	1	-	WT
chr1	8676881	8676881	1	-	WT
chr1	8776792	8776792	1	-	WT
chr1	8835735	8835735	1	-	WT
chr1	9650761	9650761	1	-	WT
chr1	10122996	10122996	1	-	WT
chr1	10164682	10164682	1	-	WT
chr1	10337987	10337987	1	-	WT
chr1	10338537	10338537	1	-	WT
chr1	11284251	11284251	1	-	WT
chr1	11297042	11297042	1	-	WT
chr1	12402283	12402283	1	-	WT
chr1	12407933	12407933	1	-	WT
chr1	12490273	12490273	1	-	WT
chr1	12495931	12495931	1	-	WT
chr1	16245922	16245922	1	-	WT
chr1	16292992	16292992	1	-	WT
chr1	16583365	16583365	1	-	WT
chr1	16893331	16893331	1	-	WT
chr1	20078292	20078292	1	-	WT
chr1	21073435	21073435	1	-	WT
chr1	21168103	21168103	1	-	WT
chr1	21195001	21195001	1	-	WT
chr1	21372487	21372487	1	-	WT
chr1	21427580	21427580	1	-	WT
chr1	21492691	21492691	1	-	WT
chr1	21730789	21730789	1	-	WT
chr1	21784855	21784855	1	-	WT
chr1	22027241	22027241	1	-	WT
chr1	22033666	22033666	1	-	WT
chr1	22057233	22057233	1	-	WT
chr1	22068560	22068560	1	-	WT
chr1	22073461	22073461	1	-	WT
chr1	22764188	22764188	1	-	WT
chr1	22817311	22817311	1	-	WT
chr1	23448088	23448088	1	-	WT
chr1	23631973	23631973	1	-	WT
chr1	24031108	24031108	1	-	WT
chr1	25131884	25131884	1	-	WT
chr1	25670027	25670027	1	-	WT
chr1	25759740	25759740	1	-	WT
chr1	25783154	25783154	1	-	WT
chr1	26869812	26869812	1	-	WT
chr1	27034349	27034349	1	-	WT
chr1	27784818	27784818	1	-	WT
chr1	27801852	27801852	1	-	WT
chr1	27861421	27861421	1	-	WT
chr1	28213540	28213540	1	-	WT
chr1	28591320	28591320	1	-	WT
chr1	28711351	28711351	1	-	WT
chr1	28730520	28730520	1	-	WT
chr1	28760278	28760278	1	-	WT
chr1	28764729	28764729	1	-	WT
chr1	28891243	28891243	1	-	WT
chr1	29503542	29503542	1	-	WT
chr1	31441727	31441727	1	-	WT
chr1	32391090	32391090	1	-	WT
chr1	32594493	32594493	1	-	WT
chr1	32764630	32764630	1	-	WT
chr1	33301186	33301186	1	-	WT
chr1	33321616	33321616	1	-	WT
chr1	34235757	34235757	1	-	WT
chr1	35459666	35459666	1	-	WT
chr1	35493387	35493387	1	-	WT
chr1	35745265	35745265	1	-	WT
chr1	35750109	35750109	1	-	WT
chr1	35807385	35807385	1	-	WT
chr1	36425889	36425889	1	-	WT
chr1	37975017	37975017	1	-	WT
chr1	38761849	38761849	1	-	WT
chr1	39602939	39602939	1	-	WT
chr1	39712243	39712243	1	-	WT
chr1	39884011	39884011	1	-	WT
chr1	39887185	39887185	1	-	WT
chr1	40340095	40340095	1	-	WT
chr1	40650534	40650534	1	-	WT
chr1	40808352	40808352	1	-	WT
chr1	41194994	41194994	1	-	WT
chr1	41204889	41204889	1	-	WT
chr1	42712302	42712302	1	-	WT
chr1	42722864	42722864	1	-	WT
chr1	42788943	42788943	1	-	WT
chr1	43411875	43411875	1	-	WT
chr1	43436555	43436555	1	-	WT
chr1	44180372	44180372	1	-	WT
chr1	45299145	45299145	1	-	WT
chr1	45416650	45416650	1	-	WT
chr1	46114258	46114258	1	-	WT
chr1	46565636	46565636	1	-	WT
chr1	47142143	47142143	1	-	WT
chr1	47844375	47844375	1	-	WT
chr1	50930812	50930812	1	-	WT
chr1	50983721	50983721	1	-	WT
chr1	51006041	51006041	1	-	WT
chr1	51047749	51047749	1	-	WT
chr1	51119705	51119705	1	-	WT
chr1	51209781	51209781	1	-	WT
chr1	51291495	51291495	1	-	WT
chr1	51315362	51315362	1	-	WT
chr1	51322228	51322228	1	-	WT
chr1	51405907	51405907	1	-	WT
chr1	51448892	51448892	1	-	WT
chr1	51705077	51705077	1	-	WT
chr1	51739615	51739615	1	-	WT
chr1	51822177	51822177	1	-	WT
chr1	51885065	51885065	1	-	WT
chr1	51934954	51934954	1	-	WT
chr1	51951916	51951916	1	-	WT
chr1	51961090	51961090	1	-	WT
chr1	51978501	51978501	1	-	WT
chr1	51979645	51979645	1	-	WT
chr1	52019862	52019862	1	-	WT
chr1	52121931	52121931	1	-	WT
chr1	52208984	52208984	1	-	WT
chr1	52297560	52297560	1	-	WT
chr1	52336171	52336171	1	-	WT
chr1	52911766	52911766	1	-	WT
chr1	52953101	52953101	1	-	WT
chr1	53318176	53318176	1	-	WT
chr1	54510121	54510121	1	-	WT
chr1	55617278	55617278	1	-	WT
chr1	55622263	55622263	1	-	WT
chr1	55668990	55668990	1	-	WT
chr1	55943049	55943049	1	-	WT
chr1	58991521	58991521	1	-	WT
chr1	59152878	59152878	1	-	WT
chr1	61460407	61460407	1	-	WT
chr1	61616746	61616746	1	-	WT
chr1	61632862	61632862	1	-	WT
chr1	61661251	61661251	1	-	WT
chr1	61661940	61661940	1	-	WT
chr1	61690162	61690162	1	-	WT
chr1	61709380	61709380	1	-	WT
chr1	61798855	61798855	1	-	WT
chr1	62151714	62151714	1	-	WT
chr1	62184002	62184002	1	-	WT
chr1	63044040	63044040	1	-	WT
chr1	63113301	63113301	1	-	WT
chr1	63879017	63879017	1	-	WT
chr1	63880761	63880761	1	-	WT
chr1	65747207	65747207	1	-	WT
chr1	65761965	65761965	1	-	WT
chr1	65969803	65969803	1	-	WT
chr1	65981129	65981129	1	-	WT
chr1	66918125	66918125	1	-	WT
chr1	67203674	67203674	1	-	WT
chr1	67222558	67222558	1	-	WT
chr1	67378301	67378301	1	-	WT
chr1	67412493	67412493	1	-	WT
chr1	67664614	67664614	1	-	WT
chr1	68037640	68037640	1	-	WT
chr1	68651663	68651663	1	-	WT
chr1	68943915	68943915	1	-	WT
chr1	70014386	70014386	1	-	WT
chr1	70511343	70511343	1	-	WT
chr1	70640058	70640058	1	-	WT
chr1	70697728	70697728	1	-	WT
chr1	70727198	70727198	1	-	WT
chr1	70758487	70758487	1	-	WT
chr1	70783170	70783170	1	-	WT
chr1	71031734	71031734	1	-	WT
chr1	71324599	71324599	1	-	WT
chr1	71344597	71344597	1	-	WT
chr1	71480294	71480294	1	-	WT
chr1	71543703	71543703	1	-	WT
chr1	71554913	71554913	1	-	WT
chr1	74651143	74651143	1	-	WT
chr1	74666372	74666372	1	-	WT
chr1	75812137	75812137	1	-	WT
chr1	75891437	75891437	1	-	WT
chr1	76004405	76004405	1	-	WT
chr1	76199343	76199343	1	-	WT
chr1	76205688	76205688	1	-	WT
chr1	76209558	76209558	1	-	WT
chr1	77676094	77676094	1	-	WT
chr1	78183202	78183202	1	-	WT
chr1	78188086	78188086	1	-	WT
chr1	78210345	78210345	1	-	WT
chr1	78345008	78345008	1	-	WT
chr1	78437818	78437818	1	-	WT
chr1	78476321	78476321	1	-	WT
chr1	78732168	78732168	1	-	WT
chr1	79839113	79839113	1	-	WT
chr1	83580254	83580254	1	-	WT
chr1	84367535	84367535	1	-	WT
chr1	84571228	84571228	1	-	WT
chr1	84572034	84572034	1	-	WT
chr1	84963168	84963168	1	-	WT
chr1	86133593	86133593	1	-	WT
chr1	86165730	86165730	1	-	WT
chr1	86175015	86175015	1	-	WT
chr1	87178252	87178252	1	-	WT
chr1	87402202	87402202	1	-	WT
chr1	87473123	87473123	1	-	WT
chr1	87490930	87490930	1	-	WT
chr1	87544423	87544423	1	-	WT
chr1	88265511	88265511	1	-	WT
chr1	89176836	89176836	1	-	WT
chr1	89456010	89456010	1	-	WT
chr1	90000784	90000784	1	-	WT
chr1	90052662	90052662	1	-	WT
chr1	90142878	90142878	1	-	WT
chr1	90304040	90304040	1	-	WT
chr1	90338410	90338410	1	-	WT
chr1	90475010	90475010	1	-	WT
chr1	90898027	90898027	1	-	WT
chr1	91370335	91370335	1	-	WT
chr1	91394848	91394848	1	-	WT
chr1	91843790	91843790	1	-	WT
chr1	91980921	91980921	1	-	WT
chr1	92163791	92163791	1	-	WT
chr1	92777891	92777891	1	-	WT
chr1	93159243	93159243	1	-	WT
chr1	93218256	93218256	1	-	WT
chr1	93581096	93581096	1	-	WT
chr1	93604544	93604544	1	-	WT
chr1	93673063	93673063	1	-	WT
chr1	94359555	94359555	1	-	WT
chr1	95037043	95037043	1	-	WT
chr1	95532629	95532629	1	-	WT
chr1	95560881	95560881	1	-	WT
chr1	95650566	95650566	1	-	WT
chr1	95719128	95719128	1	-	WT
chr1	97190853	97190853	1	-	WT
chr1	97235527	97235527	1	-	WT
chr1	97237661	97237661	1	-	WT
chr1	99189226	99189226	1	-	WT
chr1	100044053	100044053	1	-	WT
chr1	100103272	100103272	1	-	WT
chr1	100119866	100119866	1	-	WT
chr1	100156218	100156218	1	-	WT
chr1	100350842	100350842	1	-	WT
chr1	100462614	100462614	1	-	WT
chr1	100576986	100576986	1	-	WT
chr1	100678201	100678201	1	-	WT
chr1	100697624	100697624	1	-	WT
chr1	100888490	100888490	1	-	WT
chr1	100983468	100983468	1	-	WT
chr1	101239192	101239192	1	-	WT
chr1	101367406	101367406	1	-	WT
chr1	101421504	101421504	1	-	WT
chr1	101443057	101443057	1	-	WT
chr1	101462880	101462880	1	-	WT
chr1	101482641	101482641	1	-	WT
chr1	101485958	101485958	1	-	WT
chr1	101542236	101542236	1	-	WT
chr1	101542317	101542317	1	-	WT
chr1	101604803	101604803	1	-	WT
chr1	102734850	102734850	1	-	WT
chr1	104075792	104075792	1	-	WT
chr1	104078098	104078098	1	-	WT
chr1	104085218	104085218	1	-	WT
chr1	104085833	104085833	1	-	WT
chr1	104088590	104088590	1	-	WT
chr1	104095064	104095064	1	-	WT
chr1	105533552	105533552	1	-	WT
chr1	105576908	105576908	1	-	WT
chr1	109062061	109062061	1	-	WT
chr1	109068375	109068375	1	-	WT
chr1	109136578	109136578	1	-	WT
chr1	109339173	109339173	1	-	WT
chr1	109922103	109922103	1	-	WT
chr1	109922533	109922533	1	-	WT
chr1	110891238	110891238	1	-	WT
chr1	110909715	110909715	1	-	WT
chr1	110935540	110935540	1	-	WT
chr1	111467401	111467401	1	-	WT
chr1	111663953	111663953	1	-	WT
chr1	111687599	111687599	1	-	WT
chr1	112173789	112173789	1	-	WT
chr1	113232876	113232876	1	-	WT
chr1	113642973	113642973	1	-	WT
chr1	114072859	114072859	1	-	WT
chr1	114132665	114132665	1	-	WT
chr1	114198482	114198482	1	-	WT
chr1	114334222	114334222	1	-	WT
chr1	114921308	114921308	1	-	WT
chr1	114937425	114937425	1	-	WT
chr1	117228828	117228828	1	-	WT
chr1	117952139	117952139	1	-	WT
chr1	117991793	117991793	1	-	WT
chr1	118050382	118050382	1	-	WT
chr1	118281158	118281158	1	-	WT
chr1	118478877	118478877	1	-	WT
chr1	118482503	118482503	1	-	WT
chr1	118500470	118500470	1	-	WT
chr1	119680466	119680466	1	-	WT
chr1	121484656	121484656	1	-	WT
chr1	121484830	121484830	1	-	WT
chr1	121485215	121485215	1	-	WT
chr1	121485229	121485229	1	-	WT
chr1	121485241	121485241	1	-	WT
chr1	121485310	121485310	1	-	WT
chr1	142782859	142782859	1	-	WT
chr1	142793168	142793168	1	-	WT
chr1	142808269	142808269	1	-	WT
chr1	144889477	144889477	1	-	WT
chr1	145018385	145018385	1	-	WT
chr1	145021901	145021901	1	-	WT
chr1	145025433	145025433	1	-	WT
chr1	145041031	145041031	1	-	WT
chr1	145084102	145084102	1	-	WT
chr1	145218094	145218094	1	-	WT
chr1	145243337	145243337	1	-	WT
chr1	145635642	145635642	1	-	WT
chr1	148872200	148872200	1	-	WT
chr1	150299893	150299893	1	-	WT
chr1	150360552	150360552	1	-	WT
chr1	150391559	150391559	1	-	WT
chr1	150536346	150536346	1	-	WT
chr1	150661339	150661339	1	-	WT
chr1	150835509	150835509	1	-	WT
chr1	153924441	153924441	1	-	WT
chr1	154118439	154118439	1	-	WT
chr1	154140474	154140474	1	-	WT
chr1	154963367	154963367	1	-	WT
chr1	155167632	155167632	1	-	WT
chr1	155227098	155227098	1	-	WT
chr1	155413054	155413054	1	-	WT
chr1	155777542	155777542	1	-	WT
chr1	155898921	155898921	1	-	WT
chr1	157253275	157253275	1	-	WT
chr1	157321097	157321097	1	-	WT
chr1	158654918	158654918	1	-	WT
chr1	158658988	158658988	1	-	WT
chr1	158676520	158676520	1	-	WT
chr1	158697900	158697900	1	-	WT
chr1	158744002	158744002	1	-	WT
chr1	159270777	159270777	1	-	WT
chr1	159316481	159316481	1	-	WT
chr1	160974802	160974802	1	-	WT
chr1	162375218	162375218	1	-	WT
chr1	162375285	162375285	1	-	WT
chr1	162541840	162541840	1	-	WT
chr1	163266143	163266143	1	-	WT
chr1	163310816	163310816	1	-	WT
chr1	164667521	164667521	1	-	WT
chr1	165697145	165697145	1	-	WT
chr1	165706650	165706650	1	-	WT
chr1	166451271	166451271	1	-	WT
chr1	166456954	166456954	1	-	WT
chr1	166517165	166517165	1	-	WT
chr1	166645803	166645803	1	-	WT
chr1	166651500	166651500	1	-	WT
chr1	166676667	166676667	1	-	WT
chr1	167204069	167204069	1	-	WT
chr1	167633436	167633436	1	-	WT
chr1	167908618	167908618	1	-	WT
chr1	167926287	167926287	1	-	WT
chr1	167945380	167945380	1	-	WT
chr1	167960739	167960739	1	-	WT
chr1	168014419	168014419	1	-	WT
chr1	168033507	168033507	1	-	WT
chr1	168165087	168165087	1	-	WT
chr1	169307562	169307562	1	-	WT
chr1	169323327	169323327	1	-	WT
chr1	169443331	169443331	1	-	WT
chr1	169771863	169771863	1	-	WT
chr1	170505364	170505364	1	-	WT
chr1	171680441	171680441	1	-	WT
chr1	171682162	171682162	1	-	WT
chr1	171723249	171723249	1	-	WT
chr1	172514378	172514378	1	-	WT
chr1	172518041	172518041	1	-	WT
chr1	172522092	172522092	1	-	WT
chr1	172523350	172523350	1	-	WT
chr1	172548176	172548176	1	-	WT
chr1	172878066	172878066	1	-	WT
chr1	173221259	173221259	1	-	WT
chr1	173804200	173804200	1	-	WT
chr1	174214741	174214741	1	-	WT
chr1	174340097	174340097	1	-	WT
chr1	174938863	174938863	1	-	WT
chr1	174972778	174972778	1	-	WT
chr1	175181895	175181895	1	-	WT
chr1	175949553	175949553	1	-	WT
chr1	176084034	176084034	1	-	WT
chr1	176110744	176110744	1	-	WT
chr1	176167734	176167734	1	-	WT
chr1	176829022	176829022	1	-	WT
chr1	178818573	178818573	1	-	WT
chr1	179003933	179003933	1	-	WT
chr1	179024602	179024602	1	-	WT
chr1	179046079	179046079	1	-	WT
chr1	179144813	179144813	1	-	WT
chr1	179312144	179312144	1	-	WT
chr1	179869901	179869901	1	-	WT
chr1	179926957	179926957	1	-	WT
chr1	179977893	179977893	1	-	WT
chr1	179985834	179985834	1	-	WT
chr1	180001004	180001004	1	-	WT
chr1	180314597	180314597	1	-	WT
chr1	180346445	180346445	1	-	WT
chr1	180712246	180712246	1	-	WT
chr1	182551931	182551931	1	-	WT
chr1	182830142	182830142	1	-	WT
chr1	182839815	182839815	1	-	WT
chr1	183484624	183484624	1	-	WT
chr1	183929240	183929240	1	-	WT
chr1	183958044	183958044	1	-	WT
chr1	183982319	183982319	1	-	WT
chr1	183987303	183987303	1	-	WT
chr1	184015696	184015696	1	-	WT
chr1	184662680	184662680	1	-	WT
chr1	184677149	184677149	1	-	WT
chr1	184682464	184682464	1	-	WT
chr1	184712113	184712113	1	-	WT
chr1	184933484	184933484	1	-	WT
chr1	185068221	185068221	1	-	WT
chr1	185098492	185098492	1	-	WT
chr1	185154916	185154916	1	-	WT
chr1	185228529	185228529	1	-	WT
chr1	185236295	185236295	1	-	WT
chr1	185255723	185255723	1	-	WT
chr1	185864803	185864803	1	-	WT
chr1	186048148	186048148	1	-	WT
chr1	186083261	186083261	1	-	WT
chr1	186085097	186085097	1	-	WT
chr1	186331891	186331891	1	-	WT
chr1	187095687	187095687	1	-	WT
chr1	187216194	187216194	1	-	WT
chr1	187309166	187309166	1	-	WT
chr1	187765517	187765517	1	-	WT
chr1	188180456	188180456	1	-	WT
chr1	188479282	188479282	1	-	WT
chr1	189125066	189125066	1	-	WT
chr1	189866103	189866103	1	-	WT
chr1	190104212	190104212	1	-	WT
chr1	190265112	190265112	1	-	WT
chr1	190860732	190860732	1	-	WT
chr1	191041702	191041702	1	-	WT
chr1	191435553	191435553	1	-	WT
chr1	191437369	191437369	1	-	WT
chr1	191785849	191785849	1	-	WT
chr1	191833944	191833944	1	-	WT
chr1	191983820	191983820	1	-	WT
chr1	192197808	192197808	1	-	WT
chr1	192313135	192313135	1	-	WT
chr1	192985345	192985345	1	-	WT
chr1	192985983	192985983	1	-	WT
chr1	192991532	192991532	1	-	WT
chr1	193005083	193005083	1	-	WT
chr1	193006062	193006062	1	-	WT
chr1	193032697	193032697	1	-	WT
chr1	193090065	193090065	1	-	WT
chr1	193533565	193533565	1	-	WT
chr1	194106329	194106329	1	-	WT
chr1	194166893	194166893	1	-	WT
chr1	194533746	194533746	1	-	WT
chr1	194665116	194665116	1	-	WT
chr1	195338959	195338959	1	-	WT
chr1	195545332	195545332	1	-	WT
chr1	195652050	195652050	1	-	WT
chr1	195879998	195879998	1	-	WT
chr1	195913711	195913711	1	-	WT
chr1	195953541	195953541	1	-	WT
chr1	196115950	196115950	1	-	WT
chr1	196149908	196149908	1	-	WT
chr1	196277309	196277309	1	-	WT
chr1	196365204	196365204	1	-	WT
chr1	196501913	196501913	1	-	WT
chr1	196524749	196524749	1	-	WT
chr1	197167188	197167188	1	-	WT
chr1	197508889	197508889	1	-	WT
chr1	197578430	197578430	1	-	WT
chr1	197589594	197589594	1	-	WT
chr1	197631627	197631627	1	-	WT
chr1	197634183	197634183	1	-	WT
chr1	197638550	197638550	1	-	WT
chr1	197642332	197642332	1	-	WT
chr1	197701739	197701739	1	-	WT
chr1	197717640	197717640	1	-	WT
chr1	197724546	197724546	1	-	WT
chr1	197738206	197738206	1	-	WT
chr1	197943363	197943363	1	-	WT
chr1	198091766	198091766	1	-	WT
chr1	198142651	198142651	1	-	WT
chr1	198159086	198159086	1	-	WT
chr1	198159576	198159576	1	-	WT
chr1	198246027	198246027	1	-	WT
chr1	198263077	198263077	1	-	WT
chr1	198264241	198264241	1	-	WT
chr1	198364997	198364997	1	-	WT
chr1	198579242	198579242	1	-	WT
chr1	198617589	198617589	1	-	WT
chr1	198629713	198629713	1	-	WT
chr1	198674511	198674511	1	-	WT
chr1	198676040	198676040	1	-	WT
chr1	198678963	198678963	1	-	WT
chr1	198680036	198680036	1	-	WT
chr1	198722873	198722873	1	-	WT
chr1	200177441	200177441	1	-	WT
chr1	200374573	200374573	1	-	WT
chr1	200548448	200548448	1	-	WT
chr1	200574588	200574588	1	-	WT
chr1	200614356	200614356	1	-	WT
chr1	200692615	200692615	1	-	WT
chr1	200752440	200752440	1	-	WT
chr1	201026855	201026855	1	-	WT
chr1	201538416	201538416	1	-	WT
chr1	201823498	201823498	1	-	WT
chr1	202416731	202416731	1	-	WT
chr1	202487894	202487894	1	-	WT
chr1	202735945	202735945	1	-	WT
chr1	203593199	203593199	1	-	WT
chr1	206692311	206692311	1	-	WT
chr1	207212593	207212593	1	-	WT
chr1	207527052	207527052	1	-	WT
chr1	207805113	207805113	1	-	WT
chr1	207966380	207966380	1	-	WT
chr1	210020830	210020830	1	-	WT
chr1	211481982	211481982	1	-	WT
chr1	211566954	211566954	1	-	WT
chr1	211747536	211747536	1	-	WT
chr1	211777216	211777216	1	-	WT
chr1	212248581	212248581	1	-	WT
chr1	212277117	212277117	1	-	WT
chr1	212467644	212467644	1	-	WT
chr1	213176340	213176340	1	-	WT
chr1	213253222	213253222	1	-	WT
chr1	213298195	213298195	1	-	WT
chr1	213301372	213301372	1	-	WT
chr1	213313962	213313962	1	-	WT
chr1	213344525	213344525	1	-	WT
chr1	213357394	213357394	1	-	WT
chr1	213376211	213376211	1	-	WT
chr1	213398433	213398433	1	-	WT
chr1	214797416	214797416	1	-	WT
chr1	214799018	214799018	1	-	WT
chr1	214801199	214801199	1	-	WT
chr1	215743546	215743546	1	-	WT
chr1	215746061	215746061	1	-	WT
chr1	215759327	215759327	1	-	WT
chr1	215760335	215760335	1	-	WT
chr1	215761835	215761835	1	-	WT
chr1	215770719	215770719	1	-	WT
chr1	217872812	217872812	1	-	WT
chr1	218473908	218473908	1	-	WT
chr1	219311334	219311334	1	-	WT
chr1	219321381	219321381	1	-	WT
chr1	219338723	219338723	1	-	WT
chr1	219352919	219352919	1	-	WT
chr1	219353479	219353479	1	-	WT
chr1	219358808	219358808	1	-	WT
chr1	219361430	219361430	1	-	WT
chr1	219386734	219386734	1	-	WT
chr1	220058020	220058020	1	-	WT
chr1	220069264	220069264	1	-	WT
chr1	220074648	220074648	1	-	WT
chr1	220156531	220156531	1	-	WT
chr1	220182941	220182941	1	-	WT
chr1	220201775	220201775	1	-	WT
chr1	220206841	220206841	1	-	WT
chr1	220291776	220291776	1	-	WT
chr1	220397959	220397959	1	-	WT
chr1	220508217	220508217	1	-	WT
chr1	221218971	221218971	1	-	WT
chr1	221722017	221722017	1	-	WT
chr1	221811186	221811186	1	-	WT
chr1	221932515	221932515	1	-	WT
chr1	221952564	221952564	1	-	WT
chr1	222136604	222136604	1	-	WT
chr1	222736056	222736056	1	-	WT
chr1	222813319	222813319	1	-	WT
chr1	222823506	222823506	1	-	WT
chr1	222840992	222840992	1	-	WT
chr1	222861907	222861907	1	-	WT
chr1	223406918	223406918	1	-	WT
chr1	223438735	223438735	1	-	WT
chr1	223995302	223995302	1	-	WT
chr1	224030306	224030306	1	-	WT
chr1	224307252	224307252	1	-	WT
chr1	224375653	224375653	1	-	WT
chr1	224443103	224443103	1	-	WT
chr1	224573614	224573614	1	-	WT
chr1	224597338	224597338	1	-	WT
chr1	224608431	224608431	1	-	WT
chr1	224617988	224617988	1	-	WT
chr1	225625818	225625818	1	-	WT
chr1	226058124	226058124	1	-	WT
chr1	226439809	226439809	1	-	WT
chr1	226469266	226469266	1	-	WT
chr1	227277587	227277587	1	-	WT
chr1	227339195	227339195	1	-	WT
chr1	227413345	227413345	1	-	WT
chr1	227501247	227501247	1	-	WT
chr1	227603610	227603610	1	-	WT
chr1	227840680	227840680	1	-	WT
chr1	227937115	227937115	1	-	WT
chr1	228469687	228469687	1	-	WT
chr1	229437924	229437924	1	-	WT
chr1	229734871	229734871	1	-	WT
chr1	229793054	229793054	1	-	WT
chr1	230323952	230323952	1	-	WT
chr1	231102297	231102297	1	-	WT
chr1	231370942	231370942	1	-	WT
chr1	231417659	231417659	1	-	WT
chr1	231672053	231672053	1	-	WT
chr1	231677197	231677197	1	-	WT
chr1	231679862	231679862	1	-	WT
chr1	233689658	233689658	1	-	WT
chr1	234813061	234813061	1	-	WT
chr1	235342677	235342677	1	-	WT
chr1	235358933	235358933	1	-	WT
chr1	235381210	235381210	1	-	WT
chr1	235384799	235384799	1	-	WT
chr1	235431055	235431055	1	-	WT
chr1	235466177	235466177	1	-	WT
chr1	235470668	235470668	1	-	WT
chr1	235537680	235537680	1	-	WT
chr1	235640407	235640407	1	-	WT
chr1	236406094	236406094	1	-	WT
chr1	236412272	236412272	1	-	WT
chr1	236521748	236521748	1	-	WT
chr1	236741496	236741496	1	-	WT
chr1	236743610	236743610	1	-	WT
chr1	236972088	236972088	1	-	WT
chr1	236993410	236993410	1	-	WT
chr1	237007103	237007103	1	-	WT
chr1	237010566	237010566	1	-	WT
chr1	237036930	237036930	1	-	WT
chr1	237047745	237047745	1	-	WT
chr1	240740374	240740374	1	-	WT
chr1	241672161	241672161	1	-	WT
chr1	241674035	241674035	1	-	WT
chr1	241675783	241675783	1	-	WT
chr1	241677159	241677159	1	-	WT
chr1	241686886	241686886	1	-	WT
chr1	241756301	241756301	1	-	WT
chr1	241795425	241795425	1	-	WT
chr1	241798578	241798578	1	-	WT
chr1	241829629	241829629	1	-	WT
chr1	241846450	241846450	1	-	WT
chr1	241856311	241856311	1	-	WT
chr1	241949861	241949861	1	-	WT
chr1	241989248	241989248	1	-	WT
chr1	241996643	241996643	1	-	WT
chr1	242022646	242022646	1	-	WT
chr1	242051996	242051996	1	-	WT
chr1	243329485	243329485	1	-	WT
chr1	243433822	243433822	1	-	WT
chr1	243450209	243450209	1	-	WT
chr1	243621067	243621067	1	-	WT
chr1	244492774	244492774	1	-	WT
chr1	244575598	244575598	1	-	WT
chr1	244585268	244585268	1	-	WT
chr1	244600286	244600286	1	-	WT
chr1	244848570	244848570	1	-	WT
chr1	244851805	244851805	1	-	WT
chr1	245011273	245011273	1	-	WT
chr1	245024791	245024791	1	-	WT
chr1	245166277	245166277	1	-	WT
chr1	246268538	246268538	1	-	WT
chr1	246297837	246297837	1	-	WT
chr1	246364340	246364340	1	-	WT
chr1	246467462	246467462	1	-	WT
chr1	246468506	246468506	1	-	WT
chr1	246486218	246486218	1	-	WT
chr1	246495581	246495581	1	-	WT
chr1	246506063	246506063	1	-	WT
chr1	246751990	246751990	1	-	WT
chr1	247005464	247005464	1	-	WT
chr1	247028535	247028535	1	-	WT
chr1	247030826	247030826	1	-	WT
chr1	247039076	247039076	1	-	WT
chr1	247058543	247058543	1	-	WT
chr1	247071043	247071043	1	-	WT
chr1	247314809	247314809	1	-	WT
chr1	247330879	247330879	1	-	WT
chr1	247502935	247502935	1	-	WT
chr1	247520419	247520419	1	-	WT
chr1	248022991	248022991	1	-	WT
chr1	248038304	248038304	1	-	WT
chr1	249164986	249164986	1	-	WT
chr1	249181283	249181283	1	-	WT
chr2	3386829	3386829	1	+	WT
chr2	7013194	7013194	1	+	WT
chr2	7072235	7072235	1	+	WT
chr2	7075203	7075203	1	+	WT
chr2	8895893	8895893	1	+	WT
chr2	8913563	8913563	1	+	WT
chr2	8962640	8962640	1	+	WT
chr2	8997387	8997387	1	+	WT
chr2	9008640	9008640	1	+	WT
chr2	9674889	9674889	1	+	WT
chr2	9731577	9731577	1	+	WT
chr2	10743241	10743241	1	+	WT
chr2	11387115	11387115	1	+	WT
chr2	11389275	11389275	1	+	WT
chr2	12390568	12390568	1	+	WT
chr2	12427825	12427825	1	+	WT
chr2	12571622	12571622	1	+	WT
chr2	12602320	12602320	1	+	WT
chr2	12672974	12672974	1	+	WT
chr2	12733817	12733817	1	+	WT
chr2	13115285	13115285	1	+	WT
chr2	15312120	15312120	1	+	WT
chr2	15342542	15342542	1	+	WT
chr2	15367719	15367719	1	+	WT
chr2	15483490	15483490	1	+	WT
chr2	15540562	15540562	1	+	WT
chr2	15541340	15541340	1	+	WT
chr2	15551761	15551761	1	+	WT
chr2	15592033	15592033	1	+	WT
chr2	15609027	15609027	1	+	WT
chr2	15684799	15684799	1	+	WT
chr2	16547675	16547675	1	+	WT
chr2	17306147	17306147	1	+	WT
chr2	17688843	17688843	1	+	WT
chr2	17691609	17691609	1	+	WT
chr2	17881040	17881040	1	+	WT
chr2	17914277	17914277	1	+	WT
chr2	17925407	17925407	1	+	WT
chr2	17940245	17940245	1	+	WT
chr2	17947230	17947230	1	+	WT
chr2	17953165	17953165	1	+	WT
chr2	17956089	17956089	1	+	WT
chr2	18732072	18732072	1	+	WT
chr2	18735653	18735653	1	+	WT
chr2	18738142	18738142	1	+	WT
chr2	20092122	20092122	1	+	WT
chr2	20097766	20097766	1	+	WT
chr2	20109165	20109165	1	+	WT
chr2	20241411	20241411	1	+	WT
chr2	20525908	20525908	1	+	WT
chr2	20545246	20545246	1	+	WT
chr2	21466111	21466111	1	+	WT
chr2	21941942	21941942	1	+	WT
chr2	22060501	22060501	1	+	WT
chr2	22504829	22504829	1	+	WT
chr2	24023042	24023042	1	+	WT
chr2	24024274	24024274	1	+	WT
chr2	24168405	24168405	1	+	WT
chr2	24472121	24472121	1	+	WT
chr2	24705761	24705761	1	+	WT
chr2	24907160	24907160	1	+	WT
chr2	25030520	25030520	1	+	WT
chr2	26030241	26030241	1	+	WT
chr2	26473341	26473341	1	+	WT
chr2	27223332	27223332	1	+	WT
chr2	27587334	27587334	1	+	WT
chr2	27841144	27841144	1	+	WT
chr2	27873688	27873688	1	+	WT
chr2	28184205	28184205	1	+	WT
chr2	30704672	30704672	1	+	WT
chr2	30715492	30715492	1	+	WT
chr2	32108705	32108705	1	+	WT
chr2	32226488	32226488	1	+	WT
chr2	32368570	32368570	1	+	WT
chr2	32618415	32618415	1	+	WT
chr2	32647088	32647088	1	+	WT
chr2	32650706	32650706	1	+	WT
chr2	32654432	32654432	1	+	WT
chr2	32735182	32735182	1	+	WT
chr2	32871606	32871606	1	+	WT
chr2	33525179	33525179	1	+	WT
chr2	33531840	33531840	1	+	WT
chr2	33822826	33822826	1	+	WT
chr2	36785408	36785408	1	+	WT
chr2	36818203	36818203	1	+	WT
chr2	37145283	37145283	1	+	WT
chr2	37169451	37169451	1	+	WT
chr2	37175880	37175880	1	+	WT
chr2	37213356	37213356	1	+	WT
chr2	37269288	37269288	1	+	WT
chr2	37478716	37478716	1	+	WT
chr2	37713345	37713345	1	+	WT
chr2	37786103	37786103	1	+	WT
chr2	37796494	37796494	1	+	WT
chr2	37872622	37872622	1	+	WT
chr2	38799589	38799589	1	+	WT
chr2	38908803	38908803	1	+	WT
chr2	38944885	38944885	1	+	WT
chr2	39057911	39057911	1	+	WT
chr2	39214790	39214790	1	+	WT
chr2	39298849	39298849	1	+	WT
chr2	39323626	39323626	1	+	WT
chr2	39430576	39430576	1	+	WT
chr2	39614757	39614757	1	+	WT
chr2	39622732	39622732	1	+	WT
chr2	39631300	39631300	1	+	WT
chr2	39636942	39636942	1	+	WT
chr2	39641094	39641094	1	+	WT
chr2	39981828	39981828	1	+	WT
chr2	40934378	40934378	1	+	WT
chr2	41947098	41947098	1	+	WT
chr2	42800369	42800369	1	+	WT
chr2	43122269	43122269	1	+	WT
chr2	43789812	43789812	1	+	WT
chr2	43931893	43931893	1	+	WT
chr2	43967854	43967854	1	+	WT
chr2	44168415	44168415	1	+	WT
chr2	44712942	44712942	1	+	WT
chr2	45418270	45418270	1	+	WT
chr2	46949979	46949979	1	+	WT
chr2	46978309	46978309	1	+	WT
chr2	47665496	47665496	1	+	WT
chr2	47706798	47706798	1	+	WT
chr2	48113895	48113895	1	+	WT
chr2	48117535	48117535	1	+	WT
chr2	48544679	48544679	1	+	WT
chr2	48548754	48548754	1	+	WT
chr2	48552035	48552035	1	+	WT
chr2	52565537	52565537	1	+	WT
chr2	53648999	53648999	1	+	WT
chr2	53966788	53966788	1	+	WT
chr2	53977013	53977013	1	+	WT
chr2	54038408	54038408	1	+	WT
chr2	54143751	54143751	1	+	WT
chr2	54143972	54143972	1	+	WT
chr2	54157300	54157300	1	+	WT
chr2	54158100	54158100	1	+	WT
chr2	54187640	54187640	1	+	WT
chr2	54190229	54190229	1	+	WT
chr2	55227539	55227539	1	+	WT
chr2	55244378	55244378	1	+	WT
chr2	55264589	55264589	1	+	WT
chr2	55520693	55520693	1	+	WT
chr2	55632542	55632542	1	+	WT
chr2	55799783	55799783	1	+	WT
chr2	55810175	55810175	1	+	WT
chr2	56354161	56354161	1	+	WT
chr2	56407977	56407977	1	+	WT
chr2	58271779	58271779	1	+	WT
chr2	58378207	58378207	1	+	WT
chr2	58421022	58421022	1	+	WT
chr2	58427051	58427051	1	+	WT
chr2	58428267	58428267	1	+	WT
chr2	58460775	58460775	1	+	WT
chr2	58870889	58870889	1	+	WT
chr2	58897125	58897125	1	+	WT
chr2	58937614	58937614	1	+	WT
chr2	59004853	59004853	1	+	WT
chr2	59097792	59097792	1	+	WT
chr2	60141862	60141862	1	+	WT
chr2	61504367	61504367	1	+	WT
chr2	61512033	61512033	1	+	WT
chr2	61554518	61554518	1	+	WT
chr2	61585810	61585810	1	+	WT
chr2	61748753	61748753	1	+	WT
chr2	63349872	63349872	1	+	WT
chr2	63692633	63692633	1	+	WT
chr2	63823406	63823406	1	+	WT
chr2	64171221	64171221	1	+	WT
chr2	64200471	64200471	1	+	WT
chr2	65486217	65486217	1	+	WT
chr2	65563608	65563608	1	+	WT
chr2	65601355	65601355	1	+	WT
chr2	65631592	65631592	1	+	WT
chr2	66037497	66037497	1	+	WT
chr2	66073283	66073283	1	+	WT
chr2	67619983	67619983	1	+	WT
chr2	67635229	67635229	1	+	WT
chr2	68274153	68274153	1	+	WT
chr2	68416291	68416291	1	+	WT
chr2	68417062	68417062	1	+	WT
chr2	68471811	68471811	1	+	WT
chr2	68582125	68582125	1	+	WT
chr2	69724636	69724636	1	+	WT
chr2	70077882	70077882	1	+	WT
chr2	71340114	71340114	1	+	WT
chr2	72734770	72734770	1	+	WT
chr2	72777108	72777108	1	+	WT
chr2	73698615	73698615	1	+	WT
chr2	74388475	74388475	1	+	WT
chr2	74443654	74443654	1	+	WT
chr2	74799461	74799461	1	+	WT
chr2	74935963	74935963	1	+	WT
chr2	75189436	75189436	1	+	WT
chr2	75877108	75877108	1	+	WT
chr2	76123325	76123325	1	+	WT
chr2	78691791	78691791	1	+	WT
chr2	78757505	78757505	1	+	WT
chr2	80471755	80471755	1	+	WT
chr2	81555066	81555066	1	+	WT
chr2	81713005	81713005	1	+	WT
chr2	81716783	81716783	1	+	WT
chr2	82402712	82402712	1	+	WT
chr2	82775292	82775292	1	+	WT
chr2	83546989	83546989	1	+	WT
chr2	83978523	83978523	1	+	WT
chr2	84010781	84010781	1	+	WT
chr2	84010795	84010795	1	+	WT
chr2	84031848	84031848	1	+	WT
chr2	85010155	85010155	1	+	WT
chr2	85200156	85200156	1	+	WT
chr2	85236290	85236290	1	+	WT
chr2	85697088	85697088	1	+	WT
chr2	85703392	85703392	1	+	WT
chr2	85850063	85850063	1	+	WT
chr2	86350709	86350709	1	+	WT
chr2	86707095	86707095	1	+	WT
chr2	86843492	86843492	1	+	WT
chr2	86959430	86959430	1	+	WT
chr2	88878624	88878624	1	+	WT
chr2	88891433	88891433	1	+	WT
chr2	89011695	89011695	1	+	WT
chr2	91840812	91840812	1	+	WT
chr2	91903977	91903977	1	+	WT
chr2	92323636	92323636	1	+	WT
chr2	95472020	95472020	1	+	WT
chr2	97009778	97009778	1	+	WT
chr2	97251354	97251354	1	+	WT
chr2	97872259	97872259	1	+	WT
chr2	98575152	98575152	1	+	WT
chr2	98609136	98609136	1	+	WT
chr2	99998792	99998792	1	+	WT
chr2	100919008	100919008	1	+	WT
chr2	101911884	101911884	1	+	WT
chr2	101916658	101916658	1	+	WT
chr2	102700549	102700549	1	+	WT
chr2	102923187	102923187	1	+	WT
chr2	103245759	103245759	1	+	WT
chr2	103384029	103384029	1	+	WT
chr2	103412430	103412430	1	+	WT
chr2	104036174	104036174	1	+	WT
chr2	104158119	104158119	1	+	WT
chr2	104227695	104227695	1	+	WT
chr2	106777464	106777464	1	+	WT
chr2	108321768	108321768	1	+	WT
chr2	108356884	108356884	1	+	WT
chr2	112993402	112993402	1	+	WT
chr2	113460792	113460792	1	+	WT
chr2	114663585	114663585	1	+	WT
chr2	114688690	114688690	1	+	WT
chr2	115812446	115812446	1	+	WT
chr2	118580573	118580573	1	+	WT
chr2	118753668	118753668	1	+	WT
chr2	119557828	119557828	1	+	WT
chr2	120520364	120520364	1	+	WT
chr2	120522306	120522306	1	+	WT
chr2	120716899	120716899	1	+	WT
chr2	122390823	122390823	1	+	WT
chr2	122498345	122498345	1	+	WT
chr2	123856268	123856268	1	+	WT
chr2	124502753	124502753	1	+	WT
chr2	126906234	126906234	1	+	WT
chr2	127407360	127407360	1	+	WT
chr2	128516852	128516852	1	+	WT
chr2	128767919	128767919	1	+	WT
chr2	128912858	128912858	1	+	WT
chr2	131124735	131124735	1	+	WT
chr2	131820507	131820507	1	+	WT
chr2	132261886	132261886	1	+	WT
chr2	133030650	133030650	1	+	WT
chr2	134907092	134907092	1	+	WT
chr2	135110759	135110759	1	+	WT
chr2	135812640	135812640	1	+	WT
chr2	136348630	136348630	1	+	WT
chr2	136390307	136390307	1	+	WT
chr2	136408258	136408258	1	+	WT
chr2	136421051	136421051	1	+	WT
chr2	136509654	136509654	1	+	WT
chr2	136608697	136608697	1	+	WT
chr2	136627574	136627574	1	+	WT
chr2	138781776	138781776	1	+	WT
chr2	139264806	139264806	1	+	WT
chr2	139268452	139268452	1	+	WT
chr2	139308079	139308079	1	+	WT
chr2	139324498	139324498	1	+	WT
chr2	141886642	141886642	1	+	WT
chr2	142193810	142193810	1	+	WT
chr2	143442623	143442623	1	+	WT
chr2	143506043	143506043	1	+	WT
chr2	143701217	143701217	1	+	WT
chr2	143798267	143798267	1	+	WT
chr2	143920895	143920895	1	+	WT
chr2	143964817	143964817	1	+	WT
chr2	144243090	144243090	1	+	WT
chr2	144846533	144846533	1	+	WT
chr2	144959721	144959721	1	+	WT
chr2	144978618	144978618	1	+	WT
chr2	145005228	145005228	1	+	WT
chr2	145081481	145081481	1	+	WT
chr2	145102723	145102723	1	+	WT
chr2	145153248	145153248	1	+	WT
chr2	145173139	145173139	1	+	WT
chr2	145178991	145178991	1	+	WT
chr2	145192157	145192157	1	+	WT
chr2	145211695	145211695	1	+	WT
chr2	145223029	145223029	1	+	WT
chr2	145244296	145244296	1	+	WT
chr2	145302878	145302878	1	+	WT
chr2	145330719	145330719	1	+	WT
chr2	145407201	145407201	1	+	WT
chr2	145408335	145408335	1	+	WT
chr2	145642324	145642324	1	+	WT
chr2	145649670	145649670	1	+	WT
chr2	145807539	145807539	1	+	WT
chr2	145836672	145836672	1	+	WT
chr2	146105802	146105802	1	+	WT
chr2	146253107	146253107	1	+	WT
chr2	146256743	146256743	1	+	WT
chr2	146402709	146402709	1	+	WT
chr2	146418701	146418701	1	+	WT
chr2	146419726	146419726	1	+	WT
chr2	146496041	146496041	1	+	WT
chr2	146599273	146599273	1	+	WT
chr2	146605365	146605365	1	+	WT
chr2	146755811	146755811	1	+	WT
chr2	147407081	147407081	1	+	WT
chr2	148717679	148717679	1	+	WT
chr2	148747454	148747454	1	+	WT
chr2	148781692	148781692	1	+	WT
chr2	148782593	148782593	1	+	WT
chr2	148783749	148783749	1	+	WT
chr2	148870379	148870379	1	+	WT
chr2	148938853	148938853	1	+	WT
chr2	149234351	149234351	1	+	WT
chr2	149250241	149250241	1	+	WT
chr2	149416925	149416925	1	+	WT
chr2	149454586	149454586	1	+	WT
chr2	149469391	149469391	1	+	WT
chr2	149498187	149498187	1	+	WT
chr2	149500786	149500786	1	+	WT
chr2	149509421	149509421	1	+	WT
chr2	149511238	149511238	1	+	WT
chr2	149531498	149531498	1	+	WT
chr2	149534362	149534362	1	+	WT
chr2	149676704	149676704	1	+	WT
chr2	150673417	150673417	1	+	WT
chr2	151012805	151012805	1	+	WT
chr2	152274744	152274744	1	+	WT
chr2	152306262	152306262	1	+	WT
chr2	152476759	152476759	1	+	WT
chr2	152480112	152480112	1	+	WT
chr2	152529213	152529213	1	+	WT
chr2	152589569	152589569	1	+	WT
chr2	152591128	152591128	1	+	WT
chr2	152664170	152664170	1	+	WT
chr2	152669167	152669167	1	+	WT
chr2	153507211	153507211	1	+	WT
chr2	153551651	153551651	1	+	WT
chr2	153577520	153577520	1	+	WT
chr2	153589289	153589289	1	+	WT
chr2	156091007	156091007	1	+	WT
chr2	156223699	156223699	1	+	WT
chr2	156767618	156767618	1	+	WT
chr2	157032208	157032208	1	+	WT
chr2	157109449	157109449	1	+	WT
chr2	157185124	157185124	1	+	WT
chr2	157193723	157193723	1	+	WT
chr2	157239756	157239756	1	+	WT
chr2	157241263	157241263	1	+	WT
chr2	157382536	157382536	1	+	WT
chr2	157383540	157383540	1	+	WT
chr2	157408404	157408404	1	+	WT
chr2	157519616	157519616	1	+	WT
chr2	157647851	157647851	1	+	WT
chr2	158010006	158010006	1	+	WT
chr2	158024616	158024616	1	+	WT
chr2	158069770	158069770	1	+	WT
chr2	158095704	158095704	1	+	WT
chr2	158126610	158126610	1	+	WT
chr2	158128216	158128216	1	+	WT
chr2	158597290	158597290	1	+	WT
chr2	158692457	158692457	1	+	WT
chr2	159178242	159178242	1	+	WT
chr2	159370434	159370434	1	+	WT
chr2	159994852	159994852	1	+	WT
chr2	160131187	160131187	1	+	WT
chr2	160196209	160196209	1	+	WT
chr2	160206379	160206379	1	+	WT
chr2	160295858	160295858	1	+	WT
chr2	160307939	160307939	1	+	WT
chr2	160308603	160308603	1	+	WT
chr2	160407293	160407293	1	+	WT
chr2	160408433	160408433	1	+	WT
chr2	160409958	160409958	1	+	WT
chr2	160474738	160474738	1	+	WT
chr2	160590002	160590002	1	+	WT
chr2	160600875	160600875	1	+	WT
chr2	160602762	160602762	1	+	WT
chr2	161336586	161336586	1	+	WT
chr2	162019136	162019136	1	+	WT
chr2	162022343	162022343	1	+	WT
chr2	162036095	162036095	1	+	WT
chr2	162167221	162167221	1	+	WT
chr2	162169608	162169608	1	+	WT
chr2	162174947	162174947	1	+	WT
chr2	162175834	162175834	1	+	WT
chr2	162187054	162187054	1	+	WT
chr2	162187447	162187447	1	+	WT
chr2	162200739	162200739	1	+	WT
chr2	162227421	162227421	1	+	WT
chr2	162228289	162228289	1	+	WT
chr2	162228444	162228444	1	+	WT
chr2	162231691	162231691	1	+	WT
chr2	162245039	162245039	1	+	WT
chr2	162262197	162262197	1	+	WT
chr2	162483400	162483400	1	+	WT
chr2	163071556	163071556	1	+	WT
chr2	163176504	163176504	1	+	WT
chr2	164653955	164653955	1	+	WT
chr2	165902385	165902385	1	+	WT
chr2	166663566	166663566	1	+	WT
chr2	166733027	166733027	1	+	WT
chr2	166738397	166738397	1	+	WT
chr2	166739577	166739577	1	+	WT
chr2	166799248	166799248	1	+	WT
chr2	166802890	166802890	1	+	WT
chr2	167089934	167089934	1	+	WT
chr2	167159575	167159575	1	+	WT
chr2	167161925	167161925	1	+	WT
chr2	167193292	167193292	1	+	WT
chr2	167196483	167196483	1	+	WT
chr2	167199073	167199073	1	+	WT
chr2	167199873	167199873	1	+	WT
chr2	167201728	167201728	1	+	WT
chr2	168758251	168758251	1	+	WT
chr2	168772748	168772748	1	+	WT
chr2	168794091	168794091	1	+	WT
chr2	169435676	169435676	1	+	WT
chr2	169484813	169484813	1	+	WT
chr2	169732622	169732622	1	+	WT
chr2	169800516	169800516	1	+	WT
chr2	169925999	169925999	1	+	WT
chr2	170343856	170343856	1	+	WT
chr2	170497858	170497858	1	+	WT
chr2	170703699	170703699	1	+	WT
chr2	170705182	170705182	1	+	WT
chr2	170721577	170721577	1	+	WT
chr2	170727370	170727370	1	+	WT
chr2	170729746	170729746	1	+	WT
chr2	170804135	170804135	1	+	WT
chr2	170873430	170873430	1	+	WT
chr2	170894590	170894590	1	+	WT
chr2	170929726	170929726	1	+	WT
chr2	171040403	171040403	1	+	WT
chr2	171161985	171161985	1	+	WT
chr2	171883137	171883137	1	+	WT
chr2	171918835	171918835	1	+	WT
chr2	172139745	172139745	1	+	WT
chr2	172305429	172305429	1	+	WT
chr2	172353429	172353429	1	+	WT
chr2	172415959	172415959	1	+	WT
chr2	172914078	172914078	1	+	WT
chr2	172915527	172915527	1	+	WT
chr2	174241506	174241506	1	+	WT
chr2	175017878	175017878	1	+	WT
chr2	175039633	175039633	1	+	WT
chr2	175086144	175086144	1	+	WT
chr2	175263637	175263637	1	+	WT
chr2	176016901	176016901	1	+	WT
chr2	176020217	176020217	1	+	WT
chr2	178224272	178224272	1	+	WT
chr2	178269267	178269267	1	+	WT
chr2	178283167	178283167	1	+	WT
chr2	178327333	178327333	1	+	WT
chr2	178394706	178394706	1	+	WT
chr2	178394935	178394935	1	+	WT
chr2	178991619	178991619	1	+	WT
chr2	179098697	179098697	1	+	WT
chr2	179362540	179362540	1	+	WT
chr2	180640959	180640959	1	+	WT
chr2	180816778	180816778	1	+	WT
chr2	180825926	180825926	1	+	WT
chr2	180846229	180846229	1	+	WT
chr2	181567335	181567335	1	+	WT
chr2	181816830	181816830	1	+	WT
chr2	181860945	181860945	1	+	WT
chr2	181861940	181861940	1	+	WT
chr2	181864402	181864402	1	+	WT
chr2	181893941	181893941	1	+	WT
chr2	182244590	182244590	1	+	WT
chr2	182733940	182733940	1	+	WT
chr2	182735054	182735054	1	+	WT
chr2	182762736	182762736	1	+	WT
chr2	182768919	182768919	1	+	WT
chr2	183480526	183480526	1	+	WT
chr2	183486630	183486630	1	+	WT
chr2	183588861	183588861	1	+	WT
chr2	183623598	183623598	1	+	WT
chr2	183794243	183794243	1	+	WT
chr2	183796667	183796667	1	+	WT
chr2	183802709	183802709	1	+	WT
chr2	183821274	183821274	1	+	WT
chr2	183823557	183823557	1	+	WT
chr2	183850289	183850289	1	+	WT
chr2	183866850	183866850	1	+	WT
chr2	183881254	183881254	1	+	WT
chr2	183888272	183888272	1	+	WT
chr2	183888679	183888679	1	+	WT
chr2	183891652	183891652	1	+	WT
chr2	183894741	183894741	1	+	WT
chr2	183897415	183897415	1	+	WT
chr2	184008521	184008521	1	+	WT
chr2	184014065	184014065	1	+	WT
chr2	185003561	185003561	1	+	WT
chr2	185060359	185060359	1	+	WT
chr2	185060868	185060868	1	+	WT
chr2	185083016	185083016	1	+	WT
chr2	185487639	185487639	1	+	WT
chr2	185495989	185495989	1	+	WT
chr2	185601022	185601022	1	+	WT
chr2	187306788	187306788	1	+	WT
chr2	187375934	187375934	1	+	WT
chr2	187462267	187462267	1	+	WT
chr2	187530626	187530626	1	+	WT
chr2	187531000	187531000	1	+	WT
chr2	188213475	188213475	1	+	WT
chr2	188221119	188221119	1	+	WT
chr2	188413642	188413642	1	+	WT
chr2	188414869	188414869	1	+	WT
chr2	188511292	188511292	1	+	WT
chr2	188906080	188906080	1	+	WT
chr2	189119058	189119058	1	+	WT
chr2	189122241	189122241	1	+	WT
chr2	189139317	189139317	1	+	WT
chr2	189142695	189142695	1	+	WT
chr2	189436707	189436707	1	+	WT
chr2	189825448	189825448	1	+	WT
chr2	190245213	190245213	1	+	WT
chr2	190313966	190313966	1	+	WT
chr2	190416323	190416323	1	+	WT
chr2	191154115	191154115	1	+	WT
chr2	191516499	191516499	1	+	WT
chr2	191762444	191762444	1	+	WT
chr2	191779617	191779617	1	+	WT
chr2	192359645	192359645	1	+	WT
chr2	192525506	192525506	1	+	WT
chr2	192703868	192703868	1	+	WT
chr2	192864019	192864019	1	+	WT
chr2	193833650	193833650	1	+	WT
chr2	193948008	193948008	1	+	WT
chr2	194771569	194771569	1	+	WT
chr2	195431766	195431766	1	+	WT
chr2	195801391	195801391	1	+	WT
chr2	195875348	195875348	1	+	WT
chr2	195985646	195985646	1	+	WT
chr2	196306831	196306831	1	+	WT
chr2	196551004	196551004	1	+	WT
chr2	196569886	196569886	1	+	WT
chr2	196978319	196978319	1	+	WT
chr2	197262455	197262455	1	+	WT
chr2	197738347	197738347	1	+	WT
chr2	198371771	198371771	1	+	WT
chr2	198581574	198581574	1	+	WT
chr2	198741593	198741593	1	+	WT
chr2	198837946	198837946	1	+	WT
chr2	198923917	198923917	1	+	WT
chr2	200309427	200309427	1	+	WT
chr2	200317368	200317368	1	+	WT
chr2	200319884	200319884	1	+	WT
chr2	200836854	200836854	1	+	WT
chr2	201237603	201237603	1	+	WT
chr2	201846764	201846764	1	+	WT
chr2	203591952	203591952	1	+	WT
chr2	203993316	203993316	1	+	WT
chr2	205928428	205928428	1	+	WT
chr2	206157683	206157683	1	+	WT
chr2	207008342	207008342	1	+	WT
chr2	207478418	207478418	1	+	WT
chr2	208296420	208296420	1	+	WT
chr2	208465084	208465084	1	+	WT
chr2	209211220	209211220	1	+	WT
chr2	209487568	209487568	1	+	WT
chr2	209488978	209488978	1	+	WT
chr2	209492226	209492226	1	+	WT
chr2	209560454	209560454	1	+	WT
chr2	209789321	209789321	1	+	WT
chr2	209809530	209809530	1	+	WT
chr2	209820961	209820961	1	+	WT
chr2	211016882	211016882	1	+	WT
chr2	211327019	211327019	1	+	WT
chr2	211411374	211411374	1	+	WT
chr2	213983145	213983145	1	+	WT
chr2	215307847	215307847	1	+	WT
chr2	215338859	215338859	1	+	WT
chr2	216245755	216245755	1	+	WT
chr2	216251699	216251699	1	+	WT
chr2	216317349	216317349	1	+	WT
chr2	216352761	216352761	1	+	WT
chr2	216558050	216558050	1	+	WT
chr2	216603375	216603375	1	+	WT
chr2	216674698	216674698	1	+	WT
chr2	217051159	217051159	1	+	WT
chr2	217079156	217079156	1	+	WT
chr2	217338243	217338243	1	+	WT
chr2	217945202	217945202	1	+	WT
chr2	219438924	219438924	1	+	WT
chr2	220519128	220519128	1	+	WT
chr2	220523668	220523668	1	+	WT
chr2	223441017	223441017	1	+	WT
chr2	223788444	223788444	1	+	WT
chr2	224352363	224352363	1	+	WT
chr2	225261807	225261807	1	+	WT
chr2	225389695	225389695	1	+	WT
chr2	225414936	225414936	1	+	WT
chr2	225438019	225438019	1	+	WT
chr2	225440399	225440399	1	+	WT
[truncated: 34,329 more rows]
